# Supplementary material for: Institutionalization of limited obstetric ultrasound leading to increased antenatal, skilled delivery, and postnatal service utilization in three regions of Ethiopia: A pre-post study
Source: PLoS One. 2023 Feb 15;18(2):e0281626. doi: 10.1371/journal.pone.0281626 (PMC10045583; doi:10.1371/journal.pone.0281626)
Supplement: S1 File — (XLSX) [file pone.0281626.s001.xlsx]

## Sheet: Sheet1
Ser no	Region	Zone	Woreda	Health Center	year	pre-post	Catchment popu	Distacne in Km	HT electric power	Alternative elecric power	elligible mothers (3.4%)	ANC1_1	%	ANC4	%	Delivery	%	Postnatal	%	Still birth_1	LBW_1	VLBW_1	Ref_1	maternaldeath	neontaldeath	PreEclampsia	APH	PROM	ObstLab_1	PPH	Eclampsia_1	Sepsis_1	US1	US2	US3	Diff ANC1	Diff ANC4	DiffDelivery	DiffPNC	ANC1	ANC4	Delvery	PNC
1	Amhara	South Gondar	Lay Gayint	Nefas Mewucha	2017	0	39140	70	1	2	1440	666	0.4625	714	0.495833	402	0.279167	402	0.279167	3	3	0	25	0	0	2	1	3	8	0	0	0								46.25	49.5833	27.9167	27.9167
2	Oromia	Arsi	Sire	Sire	2017	0	37904	72	1	2	1395	714	0.511828	747	0.535484	530	0.379928	530	0.379928	1	0	0	0	0	0	0	0	0	0	0	0	0								51.1828	53.5484	37.9928	37.9928
3	Oromia	East Shoa	Dugda	Meki	2017	0	54890	90	1	1	2020	1059	0.524257	689	0.341089	811	0.401485	811	0.401485	10	6	196	0	0	0	10	5	27	14	7	2	1								52.4257	34.1089	40.1485	40.1485
4	Oromia	East Harergieh	Kombolcha	Kombolcha	2017	0	64823	16	1	1	2385	1859	0.779455	964	0.404193	964	0.404193	983	0.412159	5	1	0	135	0	0	0	0	0	0	2	0	16								77.9455	40.4193	40.4193	41.2159
5	Oromia	East Wollega	Sibu Sire	Sire	2017	0	51022	50	2	1	1877	1333	0.710176	746	0.397443	746	0.397443	902	0.480554	2	12	4	12	0	0	14	4	11	26	14	1	2								71.0176	39.7443	39.7443	48.0554
6	Oromia	South West Shoa	Saden Sodo	Harbu Chulule	2017	0	45843	61	1	1	1686	1057	0.626928	362	0.214709	362	0.214709	613	0.363582	0	0	0	0	0	0	0	0	0	0	0	0	0								62.6928	21.4709	21.4709	36.3582
7	SNNP	South Omo	Bena Tsemay	Key-afer	2017	0	14226	42	1	2	523	427	0.816444	472	0.902486	476	0.910134	466	0.891013	2	0	0	0	1	0	0	0	0	0	0	0	0								81.6444	90.2486	91.0134	89.1013
8	SNNP	Gedio	Chelelektu	Chelelektu	2017	0	26793	25	1	1	986	915	0.927992	159	0.161258	159	0.161258	658	0.667343	2	0	2	18	1	2	3	5	1	8	1	0	0								92.7992	16.1258	16.1258	66.7343
9	SNNP	Hadiya	Lemo	Lissana	2017	0	25983	30	2	2	956	490	0.512552	437	0.457113	437	0.457113	734	0.767782	0	0	0	10	0	0	0	0	0	0	0	0	0								51.2552	45.7113	45.7113	76.7782
10	SNNP	Gamo	Boreda	Zefine	2017	0	46665	94	1	1	1717	399	0.232382	285	0.165987	285	0.165987	379	0.220734	5	2	1	28	0	5	7	3	10	15	8	1	5								23.2382	16.5987	16.5987	22.0734
11	SNNP	Guragie	Mareko	Koshe	2017	0	27720	50	1	1	942	551	0.584926	545	0.578556	545	0.578556	545	0.578556	3	6	1	65	0	0	17	3	2	3	3	7	3								58.4926	57.8556	57.8556	57.8556
12	SNNP	Kembata Tembaro	Damboya	Damboya	2017	0	51460	12	1	1	1894	513	0.270855	231	0.121964	231	0.121964	231	0.121964	0	0	0	31	0	0	4	7	9	0	3	0	56								27.0855	12.1964	12.1964	12.1964
13	SNNP	Sidama	Bilate	Bolela	2017	0	37018	25	1	2	1363	607	0.445341	600	0.440205	600	0.440205	658	0.482759	5	1	2	0	0	0	0	10	2	0	5	0	4								44.5341	44.0205	44.0205	48.2759
14	SNNP	Dawuro	Zoba Gazo	Karawo	2017	0	12950	29	2	1	477	408	0.855346	285	0.597484	285	0.597484	285	0.597484	3	6	1	95	0	3	2	3	4	2	0	0	18								85.5346	59.7484	59.7484	59.7484
15	Amhara	Waghimira	Gazgibila	Ass-ketema	2017	0	26369	42	1	1	970	194	0.2	160	0.164948	160	0.164948	104	0.107216	5	3	0	11	0	0	0	0	0	0	0	0	0								20	16.4948	16.4948	10.7216
16	Amhara	West Gojjam	South Achefer	Durbetie	2017	0	60665	55	1	1	2232	879	0.393817	522	0.233871	184	0.0824373	184	0.0824373	0	0	0	29	0	0	4	0	4	5	2	0	0								39.3817	23.3871	8.24373	8.24373
17	Amhara	South Wollo	Tehulederie	Haik	2017	0	60061	30	1	1	2042	1058	0.518119	615	0.301175	615	0.301175	615	0.301175	2	0	0	0	0	0	31	6	38	28	18	4	3								51.8119	30.1175	30.1175	30.1175
18	Amhara	East Gojjam	Debay	Kuy	2017	0	33217	63	1	1	1222	1028	0.841244	937	0.766776	827	0.676759	896	0.733224	2	17	2	50	0	0	0	1	2	1	0	0	1								84.1244	76.6776	67.6759	73.3224
19	Amhara	North Shoa	Antsokia Gemza	Mekoy	2017	0	21950	221	1	1	808	800	0.990099	609	0.753713	582	0.720297	582	0.720297	2	3	1	88	0	0	6	2	16	5	2	0	0								99.0099	75.3713	72.0297	72.0297
20	Amhara	Oromia Sp Zone	Dewa Chefa	Woledi	2017	0	23100	15	1	1	850	557	0.655294	355	0.417647	355	0.417647	355	0.417647	0	4	0	25	0	0	0	2	0	0	0	0	0								65.5294	41.7647	41.7647	41.7647
21	Oromia	Jimma	Chora Botor	Bege	2017	0	45825	115	1	1	1686	235	0.139383	204	0.120996	195	0.115658	195	0.115658	1	0	0	13	0	0	0	1	1	1	0	1	0								13.9383	12.0996	11.5658	11.5658
22	Oromia	Jimma	Gera	Chira	2017	0	27759	94	1	1	1021	482	0.472086	336	0.329089	336	0.329089	336	0.329089	10	19	6	19	0	6	5	18	11	8	66	2	16								47.2086	32.9089	32.9089	32.9089
23	Oromia	West Shoa	Ejere	Ejere	2017	0	41580	30	1	1	1414	983	0.695191	891	0.630127	393	0.277935	319	0.225601	3	6	1	109	0	0	8	0	0	31	7	0	4								69.5191	63.0127	27.7935	22.5601
24	Oromia	Horo- Gudru	Hareto	Hareto	2017	0	27720	10	1	1	942	607	0.644374	600	0.636943	600	0.636943	600	0.636943	5	1	2	0	0	0	0	10	2	0	5	0	4								64.4374	63.6943	63.6943	63.6943
25	Amhara	Awi	Fagita Lekuma	Addis Kidam	2017	0	23100	25	1	1	785	156	0.198726	126	0.16051	116	0.147771	116	0.147771	0	0	0	0	0	0	0	0	0	0	0	0	0								19.8726	16.051	14.7771	14.7771
26	Oromia	West Shoa	Nano	Silkamba	2017	0	33843	101	1	1	1245	1050	0.843373	608	0.488353	535	0.429719	500	0.401606	6	5	0	4	2	1	0	0	0	1	0	0	0								84.3373	48.8353	42.9719	40.1606
27	Oromia	West Wollega	Guliso	Guliso	2017	0	24406	60	1	1	898	136	0.151448	222	0.247216	150	0.167038	99	0.110245	2	0	0	8	0	0	1	0	0	3	1	0	0								15.1448	24.7216	16.7038	11.0245
28	Oromia	West Harergie	Daro Lebu	Michata	2017	0	32764	116	1	1	1206	681	0.564677	223	0.184909	223	0.184909	223	0.184909	7	0	0	0	0	0	2	0	8	2	3	0	0								56.4677	18.4909	18.4909	18.4909
29	Oromia	West Arsi	Adaba	Adaba	2017	0	40629	100	1	2	1495	432	0.288963	342	0.228763	321	0.214716	321	0.214716	0	0	43	0	0	2	5	8	5	8	12	8	7								28.8963	22.8763	21.4716	21.4716
30	Amhara	Central Gondar	Dabat	Dabat	2017	0	41436	15	1	2	1524	896	0.587927	287	0.18832	287	0.18832	287	0.18832	3	27	2	80	0	0	3	5	6	59	5	0	1								58.7927	18.832	18.832	18.832
1	Amhara	South Gondar	Lay Gayint	Nefas Mewucha	2018	0	40185	70	1	2	1440	626	0.434722	751	0.521528	383	0.265972	383	0.265972	2	6	1	19	0	0	0	2	3	7	0	0	0								43.4722	52.1528	26.5972	26.5972
2	Oromia	Arsi	Sire	Sire	2018	0	38916	72	1	2	1395	251	0.179928	222	0.15914	303	0.217204	303	0.217204	2	0	0	0	1	0	0	0	0	0	0	0	0								17.9928	15.914	21.7204	21.7204
3	Oromia	East Shoa	Dugda	Meki	2018	0	56355	90	1	1	2020	1807	0.894554	1729	0.855941	1756	0.869307	1756	0.869307	9	4	17	0	1	0	7	3	21	11	8	1	2								89.4554	85.5941	86.9307	86.9307
4	Oromia	East Harergieh	Kombolcha	Kombolcha	2018	0	66553	16	1	1	2385	2253	0.944654	1026	0.430189	1026	0.430189	1026	0.430189	8	2	0	196	0	0	0	0	0	0	3	0	24								94.4654	43.0189	43.0189	43.0189
5	Oromia	East Wollega	Sibu Sire	Sire	2018	0	52384	50	2	1	1877	1273	0.67821	667	0.355354	807	0.429941	807	0.429941	1	8	6	24	0	0	7	10	10	17	3	1	3								67.821	35.5354	42.9941	42.9941
6	Oromia	South West Shoa	Saden Sodo	Harbu Chulule	2018	0	47067	61	1	1	1686	1864	1.10558	898	0.532622	781	0.463227	1226	0.727165	2	17	0	0	0	0	0	0	0	0	0	0	2								110.558	53.2622	46.3227	72.7165
7	SNNP	South Omo	Bena Tsemay	Key-afer	2018	0	14606	42	1	2	523	390	0.745698	280	0.535373	222	0.424474	222	0.424474	0	3	0	10	0	0	0	0	0	0	0	0	5								74.5698	53.5373	42.4474	42.4474
8	SNNP	Gedio	Chelelektu	Chelelektu	2018	0	27508	25	1	1	986	872	0.884381	218	0.221095	218	0.221095	218	0.221095	0	1	0	19	0	0	2	3	10	5	0	1	0								88.4381	22.1095	22.1095	22.1095
9	SNNP	Hadiya	Lemo	Lissana	2018	0	26677	30	2	2	956	500	0.523013	480	0.502092	480	0.502092	480	0.502092	0	0	0	24	0	0	0	0	0	0	0	0	0								52.3013	50.2092	50.2092	50.2092
10	SNNP	Gamo	Boreda	Zefine	2018	0	47911	94	1	1	1717	312	0.181712	230	0.133955	230	0.133955	310	0.180547	3	1	0	30	0	3	5	2	8	11	5	2	3								18.1712	13.3955	13.3955	18.0547
11	SNNP	Guragie	Mareko	Koshe	2018	0	28460	50	1	1	968	624	0.644628	602	0.621901	491	0.507231	491	0.507231	1	2	0	59	1	2	15	1	0	0	1	4	1								64.4628	62.1901	50.7231	50.7231
12	SNNP	Kembata Tembaro	Damboya	Damboya	2018	0	52834	12	1	1	1894	613	0.323654	372	0.19641	342	0.18057	342	0.18057	0	0	0	29	0	0	5	4	6	0	2	0	73								32.3654	19.641	18.057	18.057
13	SNNP	Sidama	Bilate	Bolela	2018	0	38006	25	1	2	1363	601	0.440939	672	0.49303	582	0.426999	582	0.426999	3	2	0	0	0	0	0	16	5	0	4	0	21								44.0939	49.303	42.6999	42.6999
14	SNNP	Dawuro	Zoba Gazo	Karawo	2018	0	13296	29	2	1	477	425	0.890985	277	0.580713	277	0.580713	277	0.580713	2	4	2	85	0	2	2	0	3	0	1	0	12								89.0985	58.0713	58.0713	58.0713
15	Amhara	Waghimira	Gazgibila	Ass-ketema	2018	0	27073	42	1	1	970	526	0.542268	262	0.270103	263	0.271134	263	0.271134	7	10	0	37	0	0	1	3	6	1	0	1	0								54.2268	27.0103	27.1134	27.1134
16	Amhara	West Gojjam	South Achefer	Durbetie	2018	0	62284	55	1	1	2232	879	0.393817	522	0.233871	484	0.216846	336	0.150538	0	0	0	19	0	0	1	1	3	4	0	0	0								39.3817	23.3871	21.6846	15.0538
17	Amhara	South Wollo	Tehulederie	Haik	2018	0	61664	30	1	1	2097	1922	0.916547	1955	0.932284	1728	0.824034	1737	0.828326	2	14	3	0	0	0	42	7	43	42	21	5	2								91.6547	93.2284	82.4034	82.8326
18	Amhara	East Gojjam	Debay	Kuy	2018	0	34104	63	1	1	1222	939	0.768412	954	0.780687	831	0.680033	891	0.729133	4	19	4	42	0	0	0	2	7	3	0	0	2								76.8412	78.0687	68.0033	72.9133
19	Amhara	North Shoa	Antsokia Gemza	Mekoy	2018	0	22536	221	1	1	808	894	1.10644	625	0.773515	629	0.778465	629	0.778465	3	1	0	81	0	1	3	1	11	7	1	0	0								110.644	77.3515	77.8465	77.8465
20	Amhara	Oromia Sp Zone	Dewa Chefa	Woledi	2018	0	23717	15	1	1	850	713	0.838824	377	0.443529	682	0.802353	682	0.802353	0	13	0	30	0	0	1	3	4	1	5	0	0								83.8824	44.3529	80.2353	80.2353
21	Oromia	Jimma	Chora Botor	Bege	2018	0	47048	115	1	1	1686	469	0.278173	408	0.241993	389	0.230724	389	0.230724	2	0	0	25	0	0	3	2	5	5	0	3	0								27.8173	24.1993	23.0724	23.0724
22	Oromia	Jimma	Gera	Chira	2018	0	28500	94	1	1	1021	591	0.578844	394	0.385896	394	0.385896	394	0.385896	6	22	3	28	0	7	6	12	1	5	43	0	13								57.8844	38.5896	38.5896	38.5896
23	Oromia	West Shoa	Ejere	Ejere	2018	0	42690	30	1	1	1451	1142	0.787043	850	0.585803	556	0.383184	544	0.374914	14	30	12	236	0	0	10	0	1	49	10	0	6								78.7043	58.5803	38.3184	37.4914
24	Oromia	Horo- Gudru	Hareto	Hareto	2018	0	28460	10	1	1	968	601	0.620868	672	0.694215	582	0.60124	582	0.60124	3	2	0	0	0	0	0	16	5	0	4	0	21								62.0868	69.4215	60.124	60.124
25	Amhara	Awi	Fagita Lekuma	Addis Kidam	2018	0	23717	25	1	1	806	311	0.385856	251	0.311414	232	0.287841	232	0.287841	0	0	0	0	0	0	0	0	0	0	0	0	0								38.5856	31.1414	28.7841	28.7841
26	Oromia	West Shoa	Nano	Silkamba	2018	0	34746	101	1	1	1245	640	0.514056	351	0.281928	324	0.260241	320	0.257028	1	2	0	7	3	0	0	0	0	0	0	0	0								51.4056	28.1928	26.0241	25.7028
27	Oromia	West Wollega	Guliso	Guliso	2018	0	25057	60	1	1	898	607	0.675947	431	0.479955	269	0.299555	269	0.299555	2	0	2	14	0	0	3	0	2	5	2	1	2								67.5947	47.9955	29.9555	29.9555
28	Oromia	West Harergie	Daro Lebu	Michata	2018	0	33639	116	1	1	1206	540	0.447761	406	0.33665	296	0.245439	346	0.286899	3	1	0	0	0	0	3	2	10	4	2	1	1								44.7761	33.665	24.5439	28.6899
29	Oromia	West Arsi	Adaba	Adaba	2018	0	41714	100	1	2	1495	709	0.474247	507	0.33913	623	0.416722	623	0.416722	1	0	57	0	0	7	45	5	45	5	8	12	9								47.4247	33.913	41.6722	41.6722
30	Amhara	Central Gondar	Dabat	Dabat	2018	0	42542	15	1	2	1524	836	0.548556	381	0.25	381	0.25	123	0.0807087	7	15	3	155	0	0	5	7	11	127	1	1	1								54.8556	25	25	8.07087
1	Amhara	South Gondar	Lay Gayint	Nefas Mewucha	2019	1	41258	70	1	2	1440	720	0.5	863	0.599306	363	0.252083	363	0.252083	0	0	0	25	0	0	2	0	4	13	0	0	0	236	8	0	0.0375	0.103472	-0.0270833	-0.0270833	50	59.9306	25.2083	25.2083
2	Oromia	Arsi	Sire	Sire	2019	1	39955	72	1	2	1395	519	0.372043	432	0.309677	423	0.303226	512	0.367025	0	0	0	10	0	0	0	0	0	0	0	0	0	152	8	0	-0.139785	-0.225806	-0.0767025	-0.0129032	37.2043	30.9677	30.3226	36.7025
3	Oromia	East Shoa	Dugda	Meki	2019	1	57859	90	1	1	2020	2436	1.20594	2007	0.993564	1810	0.89604	1810	0.89604	9	3	138	0	0	0	6	4	19	7	4	0	1	152	35	20	0.681683	0.652475	0.494554	0.494554	120.594	99.3564	89.604	89.604
4	Oromia	East Harergieh	Kombolcha	Kombolcha	2019	1	68330	16	1	1	2385	2916	1.22264	1088	0.456184	1088	0.456184	2339	0.980713	14	2	0	335	0	0	0	8	0	0	5	0	45	191	20	0	0.443187	0.0519916	0.0519916	0.568553	122.264	45.6184	45.6184	98.0713
5	Oromia	East Wollega	Sibu Sire	Sire	2019	1	53782	50	2	1	1877	1326	0.706446	822	0.437933	664	0.353756	822	0.437933	2	11	3	72	0	0	9	3	12	25	2	1	0	158	62	19	-0.00372936	0.0404901	-0.0436867	-0.0426212	70.6446	43.7933	35.3756	43.7933
6	Oromia	South West Shoa	Saden Sodo	Harbu Chulule	2019	1	48323	61	1	1	1686	1391	0.82503	868	0.514828	868	0.514828	1158	0.686833	2	20	0	0	0	0	0	0	0	0	0	0	12	0	0	0	0.198102	0.300119	0.300119	0.32325	82.503	51.4828	51.4828	68.6833
7	SNNP	South Omo	Bena Tsemay	Key-afer	2019	1	14996	42	1	2	523	657	1.25621	536	1.02486	452	0.864245	252	0.481836	1	0	0	8	0	0	0	0	0	0	0	0	2	91	2	0	0.439771	0.122371	-0.0458891	-0.409178	125.621	102.486	86.4245	48.1836
8	SNNP	Gedio	Chelelektu	Chelelektu	2019	1	28242	25	1	1	986	851	0.863083	658	0.667343	658	0.667343	658	0.667343	2	2	0	52	0	2	1	2	15	0	1	0	1	166	11	8	-0.0649087	0.506085	0.506085	0	86.3083	66.7343	66.7343	66.7343
9	SNNP	Hadiya	Lemo	Lissana	2019	1	27389	30	2	2	956	507	0.530335	612	0.640167	612	0.640167	612	0.640167	0	0	0	10	0	0	0	0	0	0	2	0	0	4	44	32	0.0177824	0.183054	0.183054	-0.127615	53.0335	64.0167	64.0167	64.0167
10	SNNP	Gamo	Boreda	Zefine	2019	1	49190	94	1	1	1717	495	0.288294	359	0.209086	359	0.209086	359	0.209086	2	1	1	32	0	3	2	2	5	17	7	0	3	79	18	3	0.0559115	0.0430984	0.0430984	-0.0116482	28.8294	20.9086	20.9086	20.9086
11	SNNP	Guragie	Mareko	Koshe	2019	1	29220	50	1	1	993	1499	1.50957	1308	1.31722	1167	1.17523	1038	1.04532	0	2	0	31	0	0	5	2	0	1	0	0	0	269	108	25	0.924641	0.738664	0.59667	0.466761	150.957	131.722	117.523	104.532
12	SNNP	Kembata Tembaro	Damboya	Damboya	2019	1	54244	12	1	1	1894	562	0.296727	640	0.337909	640	0.337909	640	0.337909	0	0	0	36	0	0	3	0	0	0	5	0	92	11	50	53	0.0258712	0.215945	0.215945	0.215945	29.6727	33.7909	33.7909	33.7909
13	SNNP	Sidama	Bilate	Bolela	2019	1	39021	25	1	2	1363	851	0.624358	754	0.553191	682	0.500367	646	0.473955	0	0	0	23	0	0	0	0	6	0	7	0	28	16	196	3	0.179017	0.112986	0.0601614	-0.00880411	62.4358	55.3191	50.0367	47.3955
14	SNNP	Dawuro	Zoba Gazo	Karawo	2019	1	13651	29	2	1	477	254	0.532495	177	0.371069	361	0.756813	361	0.756813	1	2	0	75	0	0	0	0	0	0	0	0	18	1	17	13	-0.322851	-0.226415	0.159329	0.159329	53.2495	37.1069	75.6813	75.6813
15	Amhara	Waghimira	Gazgibila	Ass-ketema	2019	1	27796	42	1	1	970	463	0.47732	244	0.251546	499	0.514433	357	0.368041	10	12	0	65	0	0	1	1	9	1	0	1	0	112	6	2	0.27732	0.0865979	0.349485	0.260825	47.732	25.1546	51.4433	36.8041
16	Amhara	West Gojjam	South Achefer	Durbetie	2019	1	63947	55	1	1	2232	1758	0.787634	1043	0.467294	968	0.433692	671	0.300627	0	0	0	45	0	0	0	4	8	16	0	0	0	188	6	0	0.393817	0.233423	0.351254	0.21819	78.7634	46.7294	43.3692	30.0627
17	Amhara	South Wollo	Tehulederie	Haik	2019	1	63310	30	1	1	2154	1744	0.809656	1434	0.665738	878	0.407614	896	0.41597	4	40	2	0	0	0	34	3	28	18	12	2	1	165	35	72	0.291537	0.364563	0.106438	0.114795	80.9656	66.5738	40.7614	41.597
18	Amhara	East Gojjam	Debay	Kuy	2019	1	35014	63	1	1	1222	1145	0.936989	1085	0.887889	763	0.624386	1094	0.895254	13	20	3	54	0	0	4	2	3	1	0	0	3	497	45	20	0.0957447	0.121113	-0.0523732	0.162029	93.6989	88.7889	62.4386	89.5254
19	Amhara	North Shoa	Antsokia Gemza	Mekoy	2019	1	23138	221	1	1	808	902	1.11634	642	0.794554	635	0.785891	635	0.785891	2	2	0	110	0	0	3	0	8	3	0	0	0	852	235	112	0.126238	0.0408416	0.0655941	0.0655941	111.634	79.4554	78.5891	78.5891
20	Amhara	Oromia Sp Zone	Dewa Chefa	Woledi	2019	1	24350	15	1	1	850	839	0.987059	517	0.608235	865	1.01765	865	1.01765	0	8	0	35	3	0	1	3	6	3	3	0	3	125	45	26	0.331765	0.190588	0.6	0.6	98.7059	60.8235	101.765	101.765
21	Oromia	Jimma	Chora Botor	Bege	2019	1	48304	115	1	1	1686	1257	0.745552	1093	0.64828	1050	0.622776	960	0.569395	1	2	0	20	0	0	4	5	6	6	0	2	0	75	60	20	0.606168	0.527284	0.507117	0.453737	74.5552	64.828	62.2776	56.9395
22	Oromia	Jimma	Gera	Chira	2019	1	29261	94	1	1	1021	1349	1.32125	705	0.6905	911	0.892262	950	0.93046	5	20	9	84	0	1	4	10	12	6	6	2	10				0.849167	0.36141	0.563173	0.601371	132.125	69.05	89.2262	93.046
23	Oromia	West Shoa	Ejere	Ejere	2019	1	43830	30	1	1	1490	1474	0.989262	946	0.634899	613	0.411409	613	0.411409	10	108	5	296	0	0	14	1	0	54	13	1	21	184	8	4	0.294071	0.00477203	0.133474	0.185808	98.9262	63.4899	41.1409	41.1409
24	Oromia	Horo- Gudru	Hareto	Hareto	2019	1	29220	10	1	1	994	851	0.856137	754	0.758551	682	0.686117	646	0.649899	0	0	0	23	0	0	0	0	6	0	7	0	28	16	196	3	0.211763	0.121609	0.049174	0.0129567	85.6137	75.8551	68.6117	64.9899
25	Amhara	Awi	Fagita Lekuma	Addis Kidam	2019	1	24350	25	1	1	828	1397	1.6872	1047	1.26449	887	1.07126	887	1.07126	6	1	0	0	0	0	0	0	0	0	0	0	0				1.48847	1.10398	0.923485	0.923485	168.72	126.449	107.126	107.126
26	Oromia	West Shoa	Nano	Silkamba	2019	1	35673	101	1	1	1245	1781	1.43052	1088	0.873896	736	0.591165	765	0.614458	4	4	0	3	0	0	0	1	0	0	1	0	0	253	8	0	0.587149	0.385542	0.161446	0.212851	143.052	87.3896	59.1165	61.4458
27	Oromia	West Wollega	Guliso	Guliso	2019	1	25726	60	1	1	898	598	0.665924	459	0.511136	232	0.258352	232	0.258352	0	0	0	9	0	0	2	0	0	0	1	0	3	89	18	12	0.514477	0.26392	0.091314	0.148107	66.5924	51.1136	25.8352	25.8352
28	Oromia	West Harergie	Daro Lebu	Michata	2019	1	34537	116	1	1	1206	909	0.753731	606	0.502488	627	0.5199	638	0.529022	2	0	0	0	0	0	2	2	6	3	4	3	0	204	0	0	0.189055	0.317579	0.334992	0.344113	75.3731	50.2488	51.99	52.9022
29	Oromia	West Arsi	Adaba	Adaba	2019	1	42828	100	1	2	1495	1805	1.20736	823	0.550502	1257	0.840803	1257	0.840803	2	0	63	0	0	6	27	23	27	23	10	7	11	467	17	0	0.918395	0.321739	0.626087	0.626087	120.736	55.0502	84.0803	84.0803
30	Amhara	Central Gondar	Dabat	Dabat	2019	1	43678	15	1	2	1524	653	0.428478	478	0.313648	677	0.444226	201	0.13189	6	8	1	257	0	0	9	20	33	187	0	4	0	3	74	170	-0.159449	0.125328	0.255906	-0.0564304	42.8478	31.3648	44.4226	13.189
1	Amhara	South Gondar	Lay Gayint	Nefas Mewucha	2020	1	42359	70	1	2	1440	720	0.5	876	0.608333	315	0.21875	775	0.538194	3	0	0	50	0	0	2	1	4	14	1	0	0	29	3	0	0.0652778	0.0868056	-0.0472222	0.272222	50	60.8333	21.875	53.8194
2	Oromia	Arsi	Sire	Sire	2020	1	41022	72	1	2	1395	519	0.372043	623	0.446595	621	0.445161	622	0.445878	4	0	0	16	0	0	0	0	0	0	0	0	0	4	0	0	0.192115	0.287455	0.227957	0.228674	37.2043	44.6595	44.5161	44.5878
3	Oromia	East Shoa	Dugda	Meki	2020	1	59403	90	1	1	2020	2436	1.20594	1989	0.984653	1868	0.924752	1868	0.924752	4	2	120	1	0	0	3	4	20	5	3	1	0	80	20	18	0.311386	0.128713	0.0554455	0.0554455	120.594	98.4653	92.4752	92.4752
4	Oromia	East Harergieh	Kombolcha	Kombolcha	2020	1	70154	16	1	1	2385	2916	1.22264	1800	0.754717	2427	1.01761	2427	1.01761	22	3	0	445	0	0	0	6	0	0	4	0	30	35	2	0	0.277987	0.324528	0.587421	0.587421	122.264	75.4717	101.761	101.761
5	Oromia	East Wollega	Sibu Sire	Sire	2020	1	55218	50	2	1	1877	1326	0.706446	708	0.377198	998	0.5317	998	0.5317	1	3	2	55	0	0	5	2	17	19	2	1	0	219	72	28	0.0282365	0.0218434	0.101758	0.101758	70.6446	37.7198	53.17	53.17
6	Oromia	South West Shoa	Saden Sodo	Harbu Chulule	2020	1	49613	61	1	1	1686	1391	0.82503	836	0.495848	883	0.523725	1190	0.705813	5	28	0	0	0	0	0	0	0	0	0	0	13	0	0	0	-0.280546	-0.0367734	0.0604982	-0.0213523	82.503	49.5848	52.3725	70.5813
7	SNNP	South Omo	Bena Tsemay	Key-afer	2020	1	15396	42	1	2	523	657	1.25621	509	0.973231	299	0.571702	299	0.571702	0	0	0	1	0	0	0	0	0	0	0	0	0	70	8	0	0.510516	0.437859	0.147228	0.147228	125.621	97.3231	57.1702	57.1702
8	SNNP	Gedio	Chelelektu	Chelelektu	2020	1	28996	25	1	1	986	851	0.863083	424	0.43002	475	0.481744	475	0.481744	0	1	1	70	0	0	2	8	5	2	6	0	0	127	20	6	-0.0212982	0.208925	0.260649	0.260649	86.3083	43.002	48.1744	48.1744
9	SNNP	Hadiya	Lemo	Lissana	2020	1	28120	30	2	2	956	507	0.530335	427	0.446653	571	0.59728	571	0.59728	0	0	0	30	0	0	0	0	0	0	0	0	0	1	11	20	0.00732218	-0.0554393	0.0951883	0.0951883	53.0335	44.6653	59.728	59.728
10	SNNP	Gamo	Boreda	Zefine	2020	1	50503	94	1	1	1717	295	0.171811	229	0.133372	361	0.21025	361	0.21025	2	0	0	26	0	2	4	2	7	14	4	1	2	90	19	13	-0.00990099	-0.000582411	0.0762959	0.029703	17.1811	13.3372	21.025	21.025
11	SNNP	Guragie	Mareko	Koshe	2020	1	30000	50	1	1	1020	1499	1.46961	1325	1.29902	1181	1.15784	1102	1.08039	0	0	0	9	0	0	7	0	0	0	0	2	0	293	164	39	0.82498	0.677119	0.650612	0.573161	146.961	129.902	115.784	108.039
12	SNNP	Kembata Tembaro	Damboya	Damboya	2020	1	55692	12	1	1	1894	562	0.296727	324	0.171067	672	0.354805	672	0.354805	0	0	0	45	0	0	2	0	0	0	3	0	125	15	57	61	-0.0269271	-0.0253432	0.174234	0.174234	29.6727	17.1067	35.4805	35.4805
13	SNNP	Sidama	Bilate	Bolela	2020	1	40063	25	1	2	1363	851	0.624358	1042	0.76449	905	0.663977	905	0.663977	0	1	0	18	0	0	0	0	10	0	3	0	65	27	142	91	0.183419	0.27146	0.236977	0.236977	62.4358	76.449	66.3977	66.3977
14	SNNP	Dawuro	Zoba Gazo	Karawo	2020	1	14015	29	2	1	477	254	0.532495	148	0.310273	446	0.93501	446	0.93501	5	2	1	66	0	1	0	1	4	0	2	0	10	6	48	25	-0.358491	-0.27044	0.354298	0.354298	53.2495	31.0273	93.501	93.501
15	Amhara	Waghimira	Gazgibila	Ass-ketema	2020	1	28538	42	1	1	970	463	0.47732	265	0.273196	466	0.480412	466	0.480412	8	21	0	51	0	0	3	1	6	1	2	1	0	242	37	11	-0.0649485	0.00309278	0.209278	0.209278	47.732	27.3196	48.0412	48.0412
16	Amhara	West Gojjam	South Achefer	Durbetie	2020	1	65654	55	1	1	2232	1758	0.787634	843	0.377688	344	0.154122	634	0.28405	5	11	19	58	0	6	4	3	1	7	0	0	0	234	12	1	0.393817	0.143817	-0.062724	0.133513	78.7634	37.7688	15.4122	28.405
17	Amhara	South Wollo	Tehulederie	Haik	2020	1	65000	30	1	1	2210	1744	0.78914	1297	0.586878	663	0.3	677	0.306335	6	22	6	0	0	0	28	4	34	43	14	2	1	158	29	68	-0.127407	-0.345406	-0.524034	-0.521991	78.914	58.6878	30	30.6335
18	Amhara	East Gojjam	Debay	Kuy	2020	1	35949	63	1	1	1222	1145	0.936989	609	0.498363	599	0.49018	800	0.654664	5	16	3	52	0	0	2	2	5	3	2	0	1	430	41	18	0.168576	-0.282324	-0.189853	-0.0744681	93.6989	49.8363	49.018	65.4664
19	Amhara	North Shoa	Antsokia Gemza	Mekoy	2020	1	23756	221	1	1	808	902	1.11634	722	0.893564	673	0.832921	673	0.832921	2	3	0	56	0	0	4	3	14	6	0	0	0	1145	521	228	0.00990099	0.12005	0.0544554	0.0544554	111.634	89.3564	83.2921	83.2921
20	Amhara	Oromia Sp Zone	Dewa Chefa	Woledi	2020	1	25000	15	1	1	850	839	0.987059	522	0.614118	922	1.08471	922	1.08471	0	5	0	75	1	0	1	3	3	3	4	0	4	135	64	37	0.148235	0.170588	0.282353	0.282353	98.7059	61.4118	108.471	108.471
21	Oromia	Jimma	Chora Botor	Bege	2020	1	49593	115	1	1	1686	1257	0.745552	433	0.256821	636	0.377224	613	0.363582	6	10	5	20	0	0	6	6	4	8	0	3	0	100	65	39	0.467378	0.014828	0.146501	0.132859	74.5552	25.6821	37.7224	36.3582
22	Oromia	Jimma	Gera	Chira	2020	1	30042	94	1	1	1021	1349	1.32125	623	0.610186	925	0.905975	925	0.905975	10	21	2	144	0	2	4	9	30	4	33	1	6				0.742409	0.22429	0.520078	0.520078	132.125	61.0186	90.5975	90.5975
23	Oromia	West Shoa	Ejere	Ejere	2020	1	45000	30	1	1	1530	1474	0.963399	819	0.535294	682	0.445752	682	0.445752	4	9	6	393	0	0	16	1	1	61	17	3	28	297	4	1	0.176355	-0.0505088	0.0625676	0.0708378	96.3399	53.5294	44.5752	44.5752
24	Oromia	Horo- Gudru	Hareto	Hareto	2020	1	30000	10	1	1	1020	851	0.834314	1042	1.02157	905	0.887255	905	0.887255	0	1	0	18	0	0	0	0	10	0	3	0	65	27	142	91	0.213446	0.327354	0.286015	0.286015	83.4314	102.157	88.7255	88.7255
25	Amhara	Awi	Fagita Lekuma	Addis Kidam	2020	1	25000	25	1	1	850	1397	1.64353	1160	1.36471	693	0.815294	936	1.10118	0	0	0	0	0	0	0	0	0	0	0	0	0				1.25767	1.05329	0.527453	0.813335	164.353	136.471	81.5294	110.118
26	Oromia	West Shoa	Nano	Silkamba	2020	1	36625	101	1	1	1245	1781	1.43052	580	0.465863	744	0.59759	744	0.59759	5	2	0	1	3	0	0	0	0	0	0	0	0	198	3	0	0.916466	0.183936	0.337349	0.340562	143.052	46.5863	59.759	59.759
27	Oromia	West Wollega	Guliso	Guliso	2020	1	26413	60	1	1	898	598	0.665924	440	0.489978	252	0.280624	223	0.24833	2	0	0	6	0	0	0	0	1	1	0	0	0	111	29	18	-0.0100223	0.0100223	-0.018931	-0.0512249	66.5924	48.9978	28.0624	24.833
28	Oromia	West Harergie	Daro Lebu	Michata	2020	1	35459	116	1	1	1206	909	0.753731	725	0.601161	729	0.604478	729	0.604478	1	0	0	0	0	0	4	3	9	5	2	2	1	132	0	0	0.30597	0.264511	0.359038	0.317579	75.3731	60.1161	60.4478	60.4478
29	Oromia	West Arsi	Adaba	Adaba	2020	1	43971	100	1	2	1495	1805	1.20736	808	0.540468	1290	0.862876	1290	0.862876	2	0	71	0	0	6	53	17	53	30	15	9	10	1220	29	66	0.73311	0.201338	0.446154	0.446154	120.736	54.0468	86.2876	86.2876
30	Amhara	Central Gondar	Dabat	Dabat	2020	1	44844	15	1	2	1524	653	0.428478	416	0.272966	719	0.471785	242	0.158793	5	9	0	236	0	0	14	5	26	176	5	0	0	5	100	226	-0.120079	0.0229659	0.221785	0.078084	42.8478	27.2966	47.1785	15.8793
